# Supplementary material for: Genome-wide analysis of the superoxide dismutase (SOD) gene family in Zostera marina and expression profile analysis under temperature stress
Source: PeerJ. 2020 May 5;8:e9063. doi: 10.7717/peerj.9063 (PMC7207209; doi:10.7717/peerj.9063)
Supplement: Supplemental Information 2 [file peerj-08-9063-s002.xlsx]

## Sheet: Sheet1
Gene ID	Female-flower-early	Female-flower-late	Male_flower	Root	Leaf
ZmCZSOD-1	384.476	461.642	111.356	446.721	212.291
ZmCZSOD-2	12.4953	14.9141	72.7	82.3361	11.2567
ZmFeSOD-3	12.3494	19.5066	1.50231	0.813392	2.03517
ZmFeSOD-4	15.3773	21.6714	3.00741	2.97009	5.30841
ZmMnSOD-5	478.867	540.098	245.704	129.852	290.602
