# Supplementary material for: Genome-wide analysis of the superoxide dismutase (SOD) gene family in Zostera marina and expression profile analysis under temperature stress
Source: PeerJ. 2020 May 5;8:e9063. doi: 10.7717/peerj.9063 (PMC7207209; doi:10.7717/peerj.9063)
Supplement: Supplemental Information 4 [file peerj-08-9063-s004.xlsx]

## Sheet: Sheet1
Protein name	Location	Accession	Short name	Definition
ZmCZSOD-1	1-153	cl00891	Cu-Zn_Superoxide_Dismutase superfamily	Copper/zinc superoxide dismutase (SOD)
ZmMnSOD-5	27-254	cl29655	PLN02471 superfamily	superoxide dismutase [Mn]
ZmFeSOD-4	22-309	cl29410	PLN02685 superfamily	iron superoxide dismutase
ZmCZSOD-2	6-160	cl00891	Cu-Zn_Superoxide_Dismutase superfamily	Copper/zinc superoxide dismutase (SOD)
ZmFeSOD-3	39-263	cl29656	PLN02622 superfamily	iron superoxide dismutase
