# Supplementary material for: Genome-wide analysis of the superoxide dismutase (SOD) gene family in Zostera marina and expression profile analysis under temperature stress
Source: PeerJ. 2020 May 5;8:e9063. doi: 10.7717/peerj.9063 (PMC7207209; doi:10.7717/peerj.9063)
Supplement: Supplemental Information 5 [file peerj-08-9063-s005.xlsx]

## Sheet: Sheet1
S5-1 The key of cis-acting elements involved in light responsiveness in the promoter sequence of SOD gene family in Zostera marina.
Element	Function	ZmCZSOD-1	ZmCZSOD-2	ZmFeSOD-3	ZmFeSOD-4	ZmMnSOD-5
GATA-motif	part of a light responsive element	1	1	0	1	2
GT1-motif	light responsive element	4	3	2	1	4
I-box	part of a light responsive element	1	1	0	2	2
TCT-motif	part of a light responsive element	1	0	0	0	0
Box 4	part of a conserved DNA module involved in light responsiveness	0	0	3	1	1
G-Box	cis-acting regulatory element involved in light responsiveness	0	0	2	3	2
MRE	MYB binding site involved in light responsiveness	0	0	1	0	0
AE-box	part of a module for light response	0	0	0	1	0
ATC-motif	part of a conserved DNA module involved in light responsiveness	0	1	0	0	0
ATCT-motif	part of a conserved DNA module involved in light responsiveness	0	1	0	0	0
GA-motif	part of a light responsive element	0	1	0	1	0
chs-CMA1a	part of a light responsive element	0	0	0	2	0
Total		7	8	8	12	11
S5-2 The key of cis-acting elements involved in hormone responsiveness in the promoter sequence of SOD gene family in Zostera marina.
Element	Function	ZmCZSOD-1	ZmCZSOD-2	ZmFeSOD-3	ZmFeSOD-4	ZmMnSOD-5
ABRE	cis-acting element involved in the abscisic acid responsiveness	1	1	2	3	2
AuxRR-core	cis-acting regulatory element involved in auxin responsiveness	1	0	0	0	0
CGTCA-motif	cis-acting regulatory element involved in the MeJA-responsiveness	5	2	3	0	1
TCA-element	cis-acting element involved in salicylic acid responsiveness	1	0	2	0	1
TGA-element	auxin-responsive element	1	0	0	0	1
TGACG-motif	cis-acting regulatory element involved in the MeJA-responsiveness	5	2	3	0	1
GARE-motif	gibberellin-responsive element	1	0	1	0	1
Total		15	5	11	3	7
S5-3The key of cis-acting elements involved in stress responsiveness in the promoter sequence of SOD gene family in Zostera marina.
Element	Function	ZmCZSOD-1	ZmCZSOD-2	ZmFeSOD-3	ZmFeSOD-4	ZmMnSOD-5
ARE	cis-acting regulatory element essential for the anaerobic induction	2	3	2	0	2
MBS	MYB binding site involved in drought-inducibility	0	1	1	1	1
TC-rich repeats	cis-acting element involved in defense and stress responsiveness	0	1	1	0	0
LTR	cis-acting element involved in low-temperature responsiveness	0	2	0	1	0
Total		2	7	4	2	3
S5-4 Other cis-acting elements in ZmSOD promoter sequences.
Element	Function	ZmCZSOD-1	ZmCZSOD-2	ZmFeSOD-3	ZmFeSOD-4	ZmMnSOD-5
CAT-box	cis-acting regulatory element related to meristem expression	1	0	1	0	1
CCAAT-box	MYBHv1 binding site	0	3	1	1	1
O2-site	cis-acting regulatory element involved in zein metabolism regulation	0	0	2	0	1
GCN4_motif	cis-regulatory element involved in endosperm expression	0	0	0	1	0
AT-rich element	binding site of AT-rich DNA binding protein (ATBP-1)	0	1	0	1	0
MSA-like	cis-acting element involved in cell cycle regulation	0	0	0	1	0
A-box	cis-acting regulatory element	0	0	0	0	2
Total		1	4	4	4	5
S5-5 Key of cis-acting elements in the ZmSOD promoter sequences.
Element	Function	ZmCZSOD-1	ZmCZSOD-2	ZmCZSOD-3	ZmCZSOD-4	ZmCZSOD-5
TATA-box	core promoter element around -30 of transcription start	29	28	32	31	40
CAAT-box	common cis-acting element in promoter and enhancer regions	35	30	44	46	25
